# Supplementary material for: Testing the Applicability of Nernst-Planck Theory in Ion Channels: Comparisons with Brownian Dynamics Simulations
Source: PLoS One. 2011 Jun 23;6(6):e21204. doi: 10.1371/journal.pone.0021204 (PMC3121742; doi:10.1371/journal.pone.0021204)
Supplement: Table S1 — The influence of grid spacing on the NP current. (TEX) [file pone.0021204.s005.tex]

% Template for PLoS
% Version 1.0 January 2009
%
% To compile to pdf, run:
% latex plos.template
% bibtex plos.template
% latex plos.template
% latex plos.template
% dvipdf plos.template

\documentclass[10pt]{article}

% amsmath package, useful for mathematical formulas
\usepackage{amsmath}
% amssymb package, useful for mathematical symbols
\usepackage{amssymb}

% graphicx package, useful for including eps and pdf graphics
% include graphics with the command \includegraphics
\usepackage{graphicx}

% cite package, to clean up citations in the main text. Do not remove.
\usepackage{cite}

\usepackage{color} 

% Use doublespacing - comment out for single spacing
\usepackage{setspace} 
\doublespacing


% Text layout
\topmargin 0.0cm
\oddsidemargin 0.5cm
\evensidemargin 0.5cm
\textwidth 16cm 
\textheight 21cm

% Bold the 'Figure #' in the caption and separate it with a period
% Captions will be left justified
\usepackage[labelfont=bf,labelsep=period,justification=raggedright]{caption}

% Use the PLoS provided bibtex style
\bibliographystyle{plos2009}

% Remove brackets from numbering in List of References
\makeatletter
\renewcommand{\@biblabel}[1]{\quad#1.}
\makeatother

% add S to index
%\renewcommand\thepage{S\arabic{page}}
\renewcommand\thesection{S\arabic{section}}
\renewcommand\thefigure{S\arabic{figure}}
\renewcommand\thetable{S\arabic{table}}
\renewcommand\theequation{S\arabic{equation}}


% Leave date blank
\date{}

\pagestyle{myheadings}
%% ** EDIT HERE **


%% ** EDIT HERE **
%% PLEASE INCLUDE ALL MACROS BELOW

%% END MACROS SECTION

\begin{document}


\begin{table}[h]
 \caption{The influence of grid spacing $\delta$ (in \AA{}) on NP current
  ($\times10^{-11}$ A). The BD results are 2.39 and -3.89 for Na$^{+}$
  and Cl$^{-}$ respectively.}
 \label{tab:delta}
 \centering
 \begin{tabular}{|c|ccccccccccc|}
\hline
$\delta$ & 0.1 & 0.2 & 0.3 & 0.4 & 0.5 & 1.0 & 1.5 & 2.0 & 3.0 & 4.0 &
5.0\\
\hline
Na$^{+}$ & 1.09 & 2.17 & 2.45 & 2.48 & 2.56 & 2.56 & 2.54 & 2.52 & 2.48
& 2.53 & 2.39 \\
Cl$^{-}$ &  -7.00 & -5.12 & -4.64 & -4.62 & -4.55 & -4.54 & -4.62 &
-4.71 & -4.92 & -5.15 & -5.38 \\
\hline
 \end{tabular}
\end{table}

\end{document}

 

\end{document}
